# Supplementary material for: Mutational biases and selection in mitochondrial genomes: insights from a comparative analysis of natural and laboratory populations of Caenorhabditis elegans
Source: G3 (Bethesda). 2025 Dec 29;16(3):jkaf310. doi: 10.1093/g3journal/jkaf310 (PMC12958816; doi:10.1093/g3journal/jkaf310)
Supplement: jkaf310_Supplementary_Data [file jkaf310_supplementary_data.zip]

Archive with 4 entries (4 files):
- Schifano_et_al-SupplMaterial.pdf
- SupplFile1.xlsx
- SupplFile2.pdf
- SupplFile3.xlsx
